# Supplementary material for: Unequal evolutionary conservation of human protein interactions in interologous networks
Source: Genome Biol. 2007 May 29;8(5):R95. doi: 10.1186/gb-2007-8-5-r95 (PMC1929159; doi:10.1186/gb-2007-8-5-r95)
Supplement: Additional data file 1 — PPI datasets that were compiled and used in this study, along with their sources. [file gb-2007-8-5-r95-S1.xls]

## Sheet: Supplemental Table 1
Supplemental Table 1: Complete List of Protein-Protein Interactions Used.
Organism	Confidence Label	n PPI	Authors	PMID	URL
Yeast	BioGrid_Yeast	11838	Stark, C. et al.	16381927	http://www.thebiogrid.org
Yeast	BIND_Yeast	1739	Bader, G.D. and Hogue, C.W.	10871269	http://www.blueprint.org
Yeast	Krogan_Core	6823	Krogan, N.J. et al.	16554755
Yeast	Krogan_NonCore	6922	Krogan, N.J. et al.	16554755
Yeast	MIPS	8169	Mewes, H.W. et al.	9016498	http://mips.gsf.de
Yeast	Yeast_Kinome	4057	Ptacek, J. et al.	16319894
Yeast	YeastHigh	2424	von Mering, C. et al.	12000970
Yeast	YeastMedium	9301	von Mering, C. et al.	12000970
Yeast	YeastLow	65678	von Mering, C. et al.	12000970
Worm	BIND_Worm	2554	Bader, G.D. and Hogue, C.W.	10871269	http://www.blueprint.org
Worm	CE_DATA	282	Vidal Lab	various
Worm	CORE_1	429	Li, S. et al.	14704431
Worm	CORE_2	753	Li, S. et al.	14704431
Worm	NON_CORE	941	Li, S. et al.	14704431
Worm	INTEROLOG	724	Li, S. et al.	14704431
Worm	LITERATURE	65	Li, S. et al.	14704431
Worm	TewariTGFb	61	Tewari, M. et al.	14992718
Fly	BIND_Fly	3028	Bader, G.D. and Hogue, C.W.	10871269	http://www.blueprint.org
Fly	FlyCellCycle	1949	Stanyon, C.A. et al.	15575970
Fly	FlyEmbryo	1958	Formstecher, E. et al.	15710747
Fly	FlyHead	224	Formstecher, E. et al.	15710747
Fly	FlyHigh	5505	Giot, L. et al.	14605208
Fly	FlyLow	18611	Giot, L. et al.	14605208
Mouse	BIND_Mouse	1876	Bader, G.D. and Hogue, C.W.	10871269	http://www.blueprint.org
Rat	BIND_Rat	653	Bader, G.D. and Hogue, C.W.	10871269	http://www.blueprint.org
Human	BioGrid	16438	Stark, C. et al.	16381927	http://www.thebiogrid.org
Human	BIND	2246	Bader, G.D. and Hogue, C.W.	10871269	http://www.blueprint.org
Human	DIP	5298	Xenarios, I. et al.	10592249	http://dip.doe-mbi.ucla.edu/dip/Stat.cgi
Human	HPRD	12339	Peri, S. et al.	14525934	http://www.hprd.org
Human	JonesErbB1	239	Jones, R.B. et al.	16273093
Human	Lumier2High	94	Unpublished
Human	Lumier2Medium	203	Unpublished
Human	Lumier2Low	974	Unpublished
Human	MINT	3332	Zanzoni, A. et al.	11911893	http://mint.bio.uniroma2.it/mint/Welcome.do
Human	Pawson	317	Ingham, R.J. et al.	16055720
Human	Pawson2	23	Wells, C.D. et al.	16678097
Human	Pawson3	2	Jones, N. et al.	16525419
Human	ShawnLi	581	Unpublished
Human	StelzlHigh	974	Stelzl, et al.	16169070
Human	StelzlMedium	1731	Stelzl, et al.	16169070
Human	StelzlLow	569	Stelzl, et al.	16169070
Human	VidalHuman_core	2755	Rual, J.F. et al.	16189514
Human	VidalHuman_non_core	863	Rual, J.F. et al.	16189514
Human	WranaHigh	68	Barrios-Rodiles, M. et al.	15761153	http://ophid.utoronto.ca/LUMIER/
Human	WranaMedium	195	Barrios-Rodiles, M. et al.	15761153	http://ophid.utoronto.ca/LUMIER/
Human	WranaLow	725	Barrios-Rodiles, M. et al.	15761153	http://ophid.utoronto.ca/LUMIER/
