# Supplementary material for: Unequal evolutionary conservation of human protein interactions in interologous networks
Source: Genome Biol. 2007 May 29;8(5):R95. doi: 10.1186/gb-2007-8-5-r95 (PMC1929159; doi:10.1186/gb-2007-8-5-r95)
Supplement: Additional data file 2 — Properties of the source and predicted protein interaction networks, including overlapping PPI, clustering coefficient (Cw), and average protein degree (<k>). [file gb-2007-8-5-r95-S2.xls]

## Sheet: Predictomes
Supplemental Table 2: Properties of Source and Target Interactomes.
Unique PPI
	Starting Organism		Human				Rat				Mouse
Target Organism	Known	Unique	Predicted	Overlap	Cw	<k>	Predicted	Overlap	Cw	<k>	Predicted	Overlap	Cw	<k>
Human	49649	33713	- - -	- - -	- - -	- - -	574	232	0.1406	2.39	1312	633	0.1557	2.12
Rat	653	653	10597	231	0.1434	5.52	- - -	- - -	- - -	- - -	565	25	0.1368	1.84
Mouse	1876	1810	23251	634	0.151	6.82	537	25	0.1425	2.32	- - -	- - -	- - -	- - -
Fly	31275	24688	2883	93	0.1914	3.53	79	6	0.2742	1.52	147	8	0.2484	1.84
Worm	5809	5611	2092	176	0.205	3.46	79	6	0.3128	1.58	67	6	0.1936	1.43
Yeast	116951	95104	750	345	0.2738	2.51	17	13	0.5	1.42	58	26	0.6137	2.83
	Starting Organism		Fly				Worm				Yeast
Target Organism	Known	Unique	Predicted	Overlap	Cw	<k>	Predicted	Overlap	Cw	<k>	Predicted	Overlap	Cw	<k>
Human	49649	33713	2891	93	0.0351	3.18	1446	175	0.2395	2.96	19027	346	0.3299	25.76
Rat	653	653	1419	6	0.0532	2.81	809	6	0.2164	2.68	9780	13	0.3416	19.79
Mouse	1876	1810	2918	8	0.0366	3.23	1463	6	0.231	2.95	19376	26	0.3273	25.99
Fly	31275	24688	- - -	- - -	- - -	- - -	1132	53	0.2692	2.74	16490	71	0.3296	24.84
Worm	5809	5611	1764	53	0.0422	2.77	- - -	- - -	- - -	- - -	14580	506	0.3327	23.74
Yeast	116951	95104	424	71	0.0999	1.89	659	506	0.396	3.05	- - -	- - -	- - -	- - -
