# Supplementary material for: Unequal evolutionary conservation of human protein interactions in interologous networks
Source: Genome Biol. 2007 May 29;8(5):R95. doi: 10.1186/gb-2007-8-5-r95 (PMC1929159; doi:10.1186/gb-2007-8-5-r95)
Supplement: Additional data file 8 — Results of filtering the BLAST data sources for redundant protein sequences. [file gb-2007-8-5-r95-S8.xls]

## Sheet: e<1e-10
	Human	Rat	Mouse	Fly	Worm	Yeast
	Homo sapiens	Rattus norvegicus	Mus musculus	Drosophila melanogaster	Caenorhabditis elegans	Saccharomyces cerevisiae
SwissProt†	13487	4879	10555	2341	2822	5276
Trembl	57777	9891	51534	25273	20342	2300
Test of 2000 seqs:
>50 a.a. long	1782
Tr_Unique	306
Tr_In_Sp*	1476
Percent	0.171717
Projected Tr_Unique	9921.3
Total (SP +Tr_Unique)	23408.3
All Trembl seqs:
>50 a.a. long	54294	9333	50143	24979	20172	2117
Tr_Unique	15712	3849	16022	18086	14271	1072
Tr_In_Sp*	38582	5484	34121	6893	5901	1045
Percent Unique	0.289387	0.412408	0.319526	0.724048	0.707466	0.506377
Projected Tr_Unique	16719.9
Total (SP + Tr_Unique)	29199	8728	26577	20427	17093	6348
† Based on build 49.1 of SwissProt (download date: Feb 23, 2006)
* Based on blast e-value cut-off of 10-10

## Sheet: e<1e-50
Supplemental Table 3: Results of SwissProt/Trembl Filtering Prior to Blast Source Creation.
	Human	Rat	Mouse	Fly	Worm	Yeast
	Homo sapiens	Rattus norvegicus	Mus musculus	Drosophila melanogaster	Caenorhabditis elegans	Saccharomyces cerevisiae
SwissProt†	13487	4879	10555	2341	2822	5276
Trembl	57777	9891	51534	25273	20342	2300
Test of 2000 seqs:
>50 a.a. long	1782
Tr_Unique	306
Tr_In_Sp*	1476
Percent	0.171717
Projected Tr_Unique	9921.3
Total (SP +Tr_Unique)	23408.3
All Trembl seqs:
>50 a.a. long	54294	9333	50143	24979	20172	2117
Tr_Unique	25885	5852	23791	22153	18269	1284
Tr_In_Sp*	28409	3481	26352	2826	1903	833
Percent Unique	0.476756	0.627022	0.474463	0.886865	0.905661	0.606519
Projected Tr_Unique	27545.5
Total (SP + Tr_Unique)	39372	10731	34346	24494	21091	6560
† Based on build 49.1 of SwissProt (download date: Feb 23, 2006)
* Based on blast e-value cut-off of 10-50
